# Supplementary material for: Multi-Omics Reveals the Role of Arachidonic Acid Metabolism in the Gut–Follicle Axis for the Antral Follicular Development of Holstein Cows
Source: Int J Mol Sci. 2024 Sep 1;25(17):9521. doi: 10.3390/ijms25179521 (PMC11395146; doi:10.3390/ijms25179521)
Supplement: Supplementary file 1 [file ijms-25-09521-s001.zip]

Archive with 1 entries (1 files):
- ijms-3117833-supplementary.pdf
